# Supplementary material for: Simple Sequence Repeat Fingerprint Identification of Essential-Oil-Bearing Rosa rugosa via High-Resolution Melting (HRM) Analysis
Source: Biomolecules. 2023 Sep 29;13(10):1468. doi: 10.3390/biom13101468 (PMC10605111; doi:10.3390/biom13101468)
Supplement: Supplementary file 1 [file biomolecules-13-01468-s001.zip]

Archive with 1 entries (1 files):
- biomolecules-2621032-supplementary.xlsx
