# Supplementary material for: Simple Sequence Repeat Fingerprint Identification of Essential-Oil-Bearing Rosa rugosa via High-Resolution Melting (HRM) Analysis
Source: Biomolecules. 2023 Sep 29;13(10):1468. doi: 10.3390/biom13101468 (PMC10605111; doi:10.3390/biom13101468)
Supplement: Supplementary file 1 [file biomolecules-13-01468-s001.zip › biomolecules-2621032-supplementary.xlsx]

## Sheet: Table S1
	Table S1: SSR information and primers
	SSR	location	standard	motif	repeat	length	forward primer	sequence (5'-3')	Tm	reverse primer	sequence (5'-3')	Tm
	SSR1	HiC_scaffold_37:37665-37808	AAAAAC	TTTGTT	24	144	SSR28-F	AGGAGCCAAAATAGAGAGTCTGC	60.12	SSR28-R	CAACCATTCTTCAAGGGCCC	59.1
	SSR2	Chr7:52087682-52087915	AC	TG	117	234	SSR2-F	GACTTCATTTCCGCTGGAGC	59.27	SSR2-R	GGACGTCTGCTCTAGAACGG	59.9
	SSR3	Chr7:47023689-47023850	AG	CT	81	162	SSR5-F	ACAACGACGATCAAAATTCTAGCC	59.91	SSR5-R	AGGCGACTAATTGTCTGGGC	60.11
	SSR4	Chr7:43905386-43905499	AAAAAC	TTTTTG	19	114	SSR30-F	TCACAGCAATGATGGCGACC	61.03	SSR30-R	ACCGAATTGAACTCTGGTCCC	60
	SSR5	Chr7:33031005-33031136	AAAAAC	AAAAAC	22	132	SSR29-F	GGTAGCATGCCTGTTTTCACC	59.8	SSR29-R	TAGGGTGTCGACATTGTGGC	60.04
	SSR6	Chr6:9167860-9168033	AG	GA	87	174	SSR3-F	ACAACGTCGTCGATGAAGGG	60.39	SSR3-R	TGCCACACTGTCTCTCAAGC	60.25
	SSR7	Chr6:9059669-9059816	AG	AG	74	148	SSR11-F	GGTTAGGAGGCTCTCATCGC	59.97	SSR11-R	CTAACCGGTCCATTCCCTCC	59.53
	SSR8	Chr6:56996656-56996760	AAG	CTT	35	105	SSR16-F	GATCATGCTCCCTTTCTTGCG	59.67	SSR16-R	CCGGTTGCCTCAATTCTATTGG	59.64
	SSR9	Chr6:503137-503226	ATCGTC	ATGACG	15	90	SSR32-F	TGATTGGTGAAACATGGGCG	59.11	SSR32-R	CCTCCTCTTCCTCCTCCTCC	60.11
	SSR10	Chr6:30407950-30408060	AAT	TTA	37	111	SSR15-F	ATCCTGAACTGCTGGTGCC	60	SSR15-R	CCATCTCGGTGCCTCAATCC	60.53
	SSR11	Chr6:23518446-23518500	AAAAT	AAAAT	11	55	SSR24-F	TGTTTTGAGTCTTAGGATGCCC	58.31	SSR24-R	AGAAGCTTCGCGAGTGTAGG	59.83
	SSR12	Chr6:12944820-12944891	ACGC	GCGT	18	72	SSR18-F	GTGTGTGTGTGTGTGTGTGC	60.45	SSR18-R	AAACACTTACCGCCACAACC	58.97
	SSR13	Chr6:11630160-11630307	AG	AG	74	148	SSR12-F	TGATCAGCCCCATTTCCAGC	60.4	SSR12-R	TTTTGCTGCCGGAAATTGCC	60.6
	SSR14	Chr5:56478017-56478157	AAT	TTA	47	141	SSR14-F	GTAGGTTTCTTTGCAAGCCCG	60.07	SSR14-R	TTTGATCCCATGTCTCCCCC	59.07
	SSR15	Chr5:51088118-51088162	AAAAT	TTATT	9	45	SSR27-F	CGGGGATTAGGGTCTTCGG	59.25	SSR27-R	AGATAAGCACCAATTCAACTCACG	59.61
	SSR16	Chr5:26011955-26012056	AAG	AAG	34	102	SSR17-F	CACATTCAAGCACCGAGTCG	59.56	SSR17-R	CTGGTTTATCATTGGCTGGAGC	59.64
	SSR17	Chr5:14451932-14451999	AAAG	TTCT	17	68	SSR20-F	CAATTTTGCACGTGCGATGC	59.91	SSR20-R	AAGGTGGATTGAGACGCAGC	60.67
	SSR18	Chr5:14436993-14437234	AC	GT	121	242	SSR1-F	CCCCATTCCCACCTTGATGG	60.4	SSR1-R	ACACCAATGTTTCCATATGTGCC	59.8
	SSR19	Chr5:1168922-1168981	AGGGC	TCCCG	12	60	SSR23-F	CGTTCGGGTTCGGGATGG	60.51	SSR23-R	AATACTAGGGCTGGGCATGG	59.23
	SSR20	Chr4:6445509-6445672	AG	GA	82	164	SSR4-F	TGTTTCAAATGGAGAATCAGGAGG	58.99	SSR4-R	TTCAATCTCCGCCATCACCG	60.46
	SSR21	Chr4:25522225-25522378	AG	GA	77	154	SSR7-F	CTTCTCAGCGACGAGGACC	59.86	SSR7-R	CGATTTCTCTCTCCTCCCCC	58.96
	SSR22	Chr3:7348240-7348391	AG	GA	76	152	SSR9-F	TGACGACCACATGAGATCTAGG	59.05	SSR9-R	ATCCGAAACACTTCCGCTCC	60.39
	SSR23	Chr3:41096751-41097071	AAT	TAT	107	321	SSR13-F	AGTTAAGTCCATGGCTCGCC	60.11	SSR13-R	GTCTCACCAATTTTCGGGCC	59.47
	SSR24	Chr3:37742957-37743006	AAAAG	AAAAG	10	50	SSR26-F	TTCCATGACGGGTAGAAAACG	58.31	SSR26-R	TTCTTTTTGTTTAGCTCGCTTCC	58.14
	SSR25	Chr3:36854264-36854411	AT	TA	74	148	SSR10-F	GAGCGGGTCTCTTTAGGTCG	59.9	SSR10-R	ATTAGCCACCTTCCAACCCC	59.66
	SSR26	Chr2:55865449-55865504	AAAG	TTCT	14	56	SSR22-F	CAATTTTGCACGTGCGATGC	59.91	SSR22-R	AAGGTGGATTGAGACGCAGC	60.67
	SSR27	Chr2:31450664-31450731	AAAG	AAGA	17	68	SSR19-F	AAGGTGGATTCAAACGCAGC	59.4	SSR19-R	CAATTTTGCACGTGCGATGC	59.91
	SSR28	Chr2:21562690-21562739	AACAC	TGTGT	10	50	SSR25-F	GGAAATGCGAGGGTGTTTGC	60.39	SSR25-R	TCACGCACATACTACCCTCG	59.26
	SSR29	Chr1:8640821-8640978	AG	CT	79	158	SSR6-F	CATGCTCGTCCAACATTGCC	60.18	SSR6-R	AGGCAGGGGAGTCAATATTGC	60.13
	SSR30	Chr1:34877606-34877757	AG	CT	76	152	SSR8-F	AGACTCTCTCCCTCGACTCC	59.46	SSR8-R	CTCGAGGTGGACGAAGATGG	59.9
	SSR31	Chr1:20551534-20551593	ATAC	ACAT	15	60	SSR21-F	TTCGGTGTGCATCTTTCCCC	60.61	SSR21-R	GGGAATGCCAATACGACAGG	58.69
	SSR32	Chr1:12666525-12666632	AAATAT	TATTTA	18	108	SSR31-F	AAGCACCGATTCCAGGTAGG	59.46	SSR31-R	CAAGGAAGTCAGAGCCACCC	60.32

## Sheet: Table S2
	Table S2: SSR genotypes by HRM analysis
	SSR	Primer (5’-3‘)	Product length	Genotype
	SSR4	TCACAGCAATGATGGCGACC	230	3
		ACCGAATTGAACTCTGGTCCC
	SSR9	TGATTGGTGAAACATGGG	240	6
		GATCCTCTTCCTCTTCTT
	SSR11	TGTTTTGAGTCTTAGGATGC	240	4
		CGCTGACTCGGCTTAGAA
	SSR12	GTGTGTGTGTGTGTGTGTGC	152	6
		AAACACTTACCGCCACAACC
	SSR13	TGATCAGCCCCATTTCCAGC	242	4
		TTTTGCTGCCGGAAATTGCC
	SSR19	CGTTCGGGTTCGGGATGG	178	9
		AATACTAGGGCTGGGCATGG
	SSR28	ATGCGAGGGTGTTTGCTG	240	4
		GCACATACTACCCTCGCT
	SSR29	CATGCTCGTCCAACATTGCC	238	5
		AGGCAGGGGAGTCAATATTGC
	SSR31	TTCGGTGTGCATCTTTCCCC	225	5
		GGGAATGCCAATACGACAGG
